# Supplementary material for: Does Vitamin D Deficiency Affect the Immunogenic Responses to Influenza Vaccination? A Systematic Review and Meta-Analysis
Source: Nutrients. 2018 Mar 26;10(4):409. doi: 10.3390/nu10040409 (PMC5946194; doi:10.3390/nu10040409)
Supplement: Supplementary file 1 [file nutrients-10-00409-s001.zip]

Archive with 3 entries (2 files):
- nutrients-283570-sp/
- nutrients-283570-sp/Table-S1-Detailed-searching-strategy.docx
- nutrients-283570-sp/Table-S2-Quality-assessment-of-included-studies-based-on-Cochrane-risk-of-Bias-tool.docx
